# Supplementary material for: Roles of Bacterial Mechanosensitive Channels in Infection and Antibiotic Susceptibility
Source: Pharmaceuticals (Basel). 2022 Jun 21;15(7):770. doi: 10.3390/ph15070770 (PMC9322971; doi:10.3390/ph15070770)
Supplement: Supplementary file 1 [file pharmaceuticals-15-00770-s001.zip]

Archive with 1 entries (1 files):
- pharmaceuticals-1745286-supplementary.pdf
